# Supplementary material for: Prognostic Associations and Functional Implications of Angiogenesis-Related miRNA Variants in Ischemic Stroke
Source: Cells. 2025 Sep 5;14(17):1389. doi: 10.3390/cells14171389 (PMC12428635; doi:10.3390/cells14171389)
Supplement: Supplementary file 1 [file cells-14-01389-s001.zip]

Archive with 1 entries (1 files):
- cells-3844364-supplementary.pdf
